# Supplementary material for: Fire and Rhizosphere Effects on Bacterial Co-Occurrence Patterns
Source: Microorganisms. 2023 Mar 19;11(3):790. doi: 10.3390/microorganisms11030790 (PMC10052084; doi:10.3390/microorganisms11030790)
Supplement: Supplementary file 1 [file microorganisms-11-00790-s001.zip]

Archive with 1 entries (1 files):
- microorganisms-2234427-supplementary.pdf
